# Supplementary material for: Potential of Selected African Medicinal Plants as Alternative Therapeutics against Multi-Drug-Resistant Bacteria
Source: Biomedicines. 2023 Sep 22;11(10):2605. doi: 10.3390/biomedicines11102605 (PMC10604549; doi:10.3390/biomedicines11102605)
Supplement: Supplementary file 1 [file biomedicines-11-02605-s001.zip › Table S1.xlsx]

## Sheet: Table S1. Additional informatio
Medicinal plant	Distribution	Uses of the plant	Picture	Link Adress
Cassia abbreviata	DRC	Medicine for ;		https://www.google.com/url?sa=i&url=https%3A%2F%2Flongroadtoinnovation.wordpress.com%2F2018%2F10%2F17%2Fcassia-abbreviata-the-miracle-tree-of-botswana%2F&psig=AOvVaw1l8V7agb9aamXhcyLE3X1T&ust=1680684738733000&source=images&cd=vfe&ved=0CBAQjRxqFwoTCMiIw9rsj_4CFQAAAAAdAAAAABAE
	Eswatini	Bacterial infections
	Kenya	Headcahes
	Mozambique	Malaria
	Namibia	Pneumonia
	Somalia	Uterine pains
	South Africa
	Tanzania
	Zambia
	Zimbabwe
Ximenia americana / Ximenia caffra	Angola	Treats diseases in humans;		https://www.google.com/imgres?imgurl=https%3A%2F%2Fwww.bio-innovation.org%2Fwp-content%2Fuploads%2F2022%2F05%2FWild_Plum_Species_01.jpg&tbnid=SxJj8zaE2zvEXM&vet=12ahUKEwiDna7594_-AhVomycCHcFhA_wQMygLegUIARDTAQ..i&imgrefurl=https%3A%2F%2Fwww.bio-innovation.org%2Fwild-or-sour-plum-ximenia-spp%2F&docid=1gRv3yvzNrulkM&w=1000&h=667&q=uses%20of%20Ximenia%20americana%20%2F%20Ximenia%20caffra&hl=en&ved=2…
	Lesotho	Microbial infections
	Malawi	Malaria
	Mozambique	Muscle cramp
	South Africa	Lung ascesses
	Swaziland
	Tanzania
Dichrostachys cinerea	Through-out Sub-Saharan Africa	Treats;		https://www.google.com/imgres?imgurl=https%3A%2F%2Fupload.wikimedia.org%2Fwikipedia%2Fcommons%2Fthumb%2F0%2F0b%2FDichrostachys_cinerea-IMG_9469.jpg%2F1200px-Dichrostachys_cinerea-IMG_9469.jpg&tbnid=09bPBcAMK7X2aM&vet=12ahUKEwi454mW-I_-AhVupycCHeZ5BK4QMygAegUIARC5AQ..i&imgrefurl=https%3A%2F%2Fen.wikipedia.org%2Fwiki%2FDichrostachys_cinerea&docid=CqBeB5LoWGifJM&w=1200&h=1200&q=uses%20of%20Dichrosta…
		Bacterial diseases
		Rheumatism
		Diabetes
		Coughs
		Asthma
		Malaria
		Kidney disorders
		Snake bites
		Scabies
		Burns
Hibiscus calyphyllus	From Eastern Cape RSA to Tropical East Africa	Ornamental plant		https://www.google.com/imgres?imgurl=http%3A%2F%2Fwww.westafricanplants.senckenberg.de%2Fimages%2Fpictures%2Fidinter135_9933_hibiscus_calyphyllus_cav-_2656_71d3b2.jpg&tbnid=v7U4AgQpM7-xIM&vet=12ahUKEwinnMPk-o_-AhURoUwKHfCaDNEQMygKegUIARDgAQ..i&imgrefurl=http%3A%2F%2Fwww.africanplants.senckenberg.de%2Froot%2Findex.php%3Fpage_id%3D78%26id%3D2656&docid=c3t4eaYlg_wv2M&w=800&h=600&q=Hibiscus%20calyphy…
		Synergic treatment for ganglions in domestic animals
		Bacterial infections
Sanseviera scabrifolia	Botswana	Ornamental		https://www.google.com/imgres?imgurl=x-raw-image%3A%2F%2F%2F602ca73be13308511a67ee49fba074eb9dcbe1cd276b8aa46e32bd9a3e7f0d8f&tbnid=UQgz4TunLGB0LM&vet=12ahUKEwjcs-3ng5D-AhXukScCHdKuAI4QMyhVegUIARCQAQ..i&imgrefurl=https%3A%2F%2Flink.springer.com%2Fcontent%2Fpdf%2F10.1007%2F978-3-662-56486-8_29.pdf&docid=yvz5VmLzmiHKeM&w=402&h=584&q=Sansevieria%20scabrifolia%20uses&hl=en&ved=2ahUKEwjcs-3ng5D-AhXukSc…
	Namibia	Ring Worm
	Mozambique	Fungal infections
	Zambia	Bacteril diseases
	Zimbabwe
	South Africa
Capparis tomentosa	From Tropical Africa to Southern Africa	Tuberculosis		https://www.google.com/imgres?imgurl=https%3A%2F%2Fapi.ispotnature.org%2Fstorage%2Fapp%2Fsites%2Fdefault%2Ffiles%2Fimages%2F40733%2F3256a0f8ecac7e164397776df0542259.jpg&tbnid=yWJyOYVifCBDGM&vet=12ahUKEwj-4KLoiZD-AhWBrEwKHVIhDPEQMyhHegQIARBx..i&imgrefurl=https%3A%2F%2Fwww.ispotnature.org%2Fcommunities%2Fsouthern-africa%2Fview%2Fobservation%2F327978%2Fcapparis-tomentosa-6151&docid=cR2b3lw5kjolwM&w=…
		Herpis zoster
		Herpis simplex
		Chronic diarrhea
Ozoroa paniculosa	Botswana	Leather dye		https://www.google.com/imgres?imgurl=http%3A%2F%2Fredlist.sanbi.org%2Fimgs%2Fphotos%2F854-18_54_991055.jpg&tbnid=93LnRQhxk5KK1M&vet=12ahUKEwil452rnJD-AhUBsUwKHXNmCE0QMygTegUIARCMAQ..i&imgrefurl=http%3A%2F%2Fredlist.sanbi.org%2Fspecies.php%3Fspecies%3D854-18&docid=F2qv2hqCBUamdM&w=336&h=448&q=Ozoroa%20paniculosa%20uses%20in%20Africa&hl=en&ved=2ahUKEwil452rnJD-AhUBsUwKHXNmCE0QMygTegUIARCMAQ
	Mozambique	Fever
	Namibia	Inflammation
	South Africa
	Zimbabwe
Artemisia afra	Tropical East Africa to Southern Africa	Malaria		https://www.google.com/imgres?imgurl=https%3A%2F%2Fyivani.co.za%2Fwp-content%2Fuploads%2F2021%2F06%2Fartemisia-afra-african-wormwood-plants.jpeg&tbnid=pWkkLvgml0fvJM&vet=12ahUKEwiMzP-LnZD-AhV2mycCHcoLD-UQMygDegUIARCtAQ..i&imgrefurl=https%3A%2F%2Fyivani.co.za%2Fmhlonyane-african-wormwood-artemisia-afra%2F&docid=3glBNcA-y4-VjM&w=350&h=350&q=Atermisia%20afra%20uses%20in%20Africa&hl=en&ved=2ahUKEwiMz…
		Respiratory infections
		Diabetes
		Ornamental
		Animal fodder
		Pest repellent
Sclerocarya birrea	Sub-Saharan Africa	Rheumatism		https://www.google.com/imgres?imgurl=https%3A%2F%2Fpza.sanbi.org%2Fsites%2Fdefault%2Ffiles%2Fimages%2Fplants%2F10927%2Fsclerobirr.jpg&tbnid=yTI9AsuOnEqi9M&vet=12ahUKEwi3kITcnpD-AhWUnCcCHaoJAj4QMygAegUIARC_AQ..i&imgrefurl=https%3A%2F%2Fpza.sanbi.org%2Fsclerocarya-birrea&docid=dP2EYdzybDVBWM&w=358&h=245&q=Sclerocarya%20birrea%20uses&hl=en&ved=2ahUKEwi3kITcnpD-AhWUnCcCHaoJAj4QMygAegUIARC_AQ
		Malaria
		Dysentery
		Haemorrhoids
		Food for Wildlife
Cynodon transvaalensis	Through-out Africa	Fevers		https://www.google.com/imgres?imgurl=https%3A%2F%2Fupload.wikimedia.org%2Fwikipedia%2Fcommons%2F8%2F8a%2FCynodon_transvaalensis_Burtt_Davy_%2528AM_AK301285-1%2529.jpg&tbnid=ZowsabhKabOaHM&vet=12ahUKEwiWg-23n5D-AhWSpkwKHdJoB_oQMygAegUIARCeAQ..i&imgrefurl=https%3A%2F%2Fspecies.wikimedia.org%2Fwiki%2FCynodon_transvaalensis&docid=XMKaaLBJWN8vPM&w=800&h=600&q=Cynodon%20transvaalensis&hl=en&ved=2ahUKEw…
		Stomach cramps
		Fodder for animals
Dicoma anomala Sond.	Angola	Cancer		https://www.google.com/imgres?imgurl=https%3A%2F%2Flookaside.fbsbx.com%2Flookaside%2Fcrawler%2Fmedia%2F%3Fmedia_id%3D2177397679059458&tbnid=-kMvX72c7GSF5M&vet=12ahUKEwi-ioHHopD-AhUnvicCHYLQBKMQMygQegUIARCkAQ..i&imgrefurl=https%3A%2F%2Fm.facebook.com%2Fherbalwellbeing.co.zw%2Fposts%2F2177397725726120%2F%3Flocale%3Dms_MY&docid=NPXYWZmfBzNzAM&w=640&h=463&q=Dicoma%20anomala%20Sond.%20uses%20in%20Afri…
	Burundi	Malaria
	DRC	Fever
	Rwanda	Diabetes
	South Africa	Ulcers
	Tanzania	Colds and Coughs
	Zambia	Pest repellent
	Zimbabwe
Aloe zebrina Baker/ Aloe ferox	Angola	Ornamental		https://www.google.com/imgres?imgurl=https%3A%2F%2Ftropical.theferns.info%2Fplantimages%2Fsized%2F2%2F9%2F2990e5a7f7f6a49fc885c5ecc3a67b42e5d8efcc_300px.jpg&tbnid=Ma2-oTZZH7in7M&vet=12ahUKEwi9tIqPo5D-AhVsvicCHZipC3QQMygAegUIARCwAQ..i&imgrefurl=https%3A%2F%2Ftropical.theferns.info%2Fviewtropical.php%3Fid%3DAloe%2Bzebrina&docid=VvmVrZKwxqiWTM&w=300&h=400&q=Aloe%20zebrina%20Baker%2F%20Aloe%20ferox%2…
	Mozambique	Pest repellent
	Namibia
	Zimbabwe
Scadoxus puniceus	Throughout Tropicala and Southern Africa	Ornamental		data:image/jpeg;base64,/9j/4AAQSkZJRgABAQAAAQABAAD/2wCEAAkGBxQUExYUFBQXFxYYGRsZGRkZGRgbHBseGyEYGRkaGRwbHioiGxsnHB8YIzMlJywtMDAwGCI2OzYvOiovMC0BCwsLDw4PGxERHC8oISgvLzExLy8vLy8vLy8vLy8vLzEvLy8vLy8wLy0vLy0vLy8vLy8vLy8vLy8vLy8vLy8vL//AABEIAMIBAwMBIgACEQEDEQH/xAAbAAACAwEBAQAAAAAAAAAAAAAEBQIDBgAHAf/EAD4QAAIBAgQEBAQDBwMEAgMAAAECEQADBBIhMQVBUWETInGBBjKRoUKxwRQjUmLR4fAzcoIVkqLxByQWstL/xAAaAQACAwEBAAAAAAAA…
		Coughs and Colds
		Asthma
		Gastro-intestinal problems
		Healthy labor
		Leprosy
Aparagus africanus	Lesotho	Food Spice		https://www.google.com/imgres?imgurl=http%3A%2F%2Fwww.westafricanplants.senckenberg.de%2Fimages%2Fpictures%2Fasparagus_africanus-_savanna-_cnp-_3_stpo_162_0c5dc0.jpg&tbnid=fgXouTq3tMcZzM&vet=12ahUKEwisxqm2pZL-AhUmsCcCHd4JBmoQMygEegUIARDFAQ..i&imgrefurl=http%3A%2F%2Fwww.westafricanplants.senckenberg.de%2Froot%2Findex.php%3Fid%3D162%26page_id%3D14&docid=lmt7MWrdBRuDnM&w=536&h=800&q=asparagus%20afri…
	Mozambique	Arthritis
	Namibia	Eye problems
	South Africa	Nausea
	Swaziland	Colic
	Zambia	Pulmonary tuberculosis
	Zimbabwe	Bladder infections
		Kidney infections
		Rheumatism
Hirpicium bechuanense	Sub-Saharan Africa	Sub-Saharan Africa		https://www.google.com/imgres?imgurl=https%3A%2F%2Fupload.wikimedia.org%2Fwikipedia%2Fcommons%2Fthumb%2Fa%2Faa%2FHirpicium_bechuanense_%2528Asteraceae%2529_%252846531628154%2529.jpg%2F1200px-Hirpicium_bechuanense_%2528Asteraceae%2529_%252846531628154%2529.jpg&tbnid=ESSaLsdDqkjnAM&vet=12ahUKEwiT2vnmp5L-AhVsvicCHTngC2AQMygFegQIARBO..i&imgrefurl=https%3A%2F%2Fcommons.wikimedia.org%2Fwiki%2FFile%3AHi…
Terminalia sericea	Angola	Coughs		https://www.google.com/imgres?imgurl=https%3A%2F%2Fupload.wikimedia.org%2Fwikipedia%2Fcommons%2Fthumb%2Fe%2Fe5%2FSilver_Cluster-leaf_%2528Terminalia_sericea%2529_%25288389437455%2529.jpg%2F225px-Silver_Cluster-leaf_%2528Terminalia_sericea%2529_%25288389437455%2529.jpg&tbnid=zIp6vku6kApshM&vet=12ahUKEwiT3_O-rpL-AhV7vicCHa5CBWQQMygHegUIARDHAQ..i&imgrefurl=https%3A%2F%2Fen.wikipedia.org%2Fwiki%2FTer…
	Namibia	Diarrhea
	South Africa	Stomach ache
	Zimbabwe	Skin wounds
				https://www.google.com/imgres?imgurl=http%3A%2F%2Fwww.westafricanplants.senckenberg.de%2Fimages%2Fpictures%2Feben_euclea_undulata_rvbli5376_8_3563_0e16f8.jpg&tbnid=zoD7XcdJn_VsYM&vet=12ahUKEwiOyP_0rpL-AhUBnCcCHbycAU8QMygCegUIARCjAQ..i&imgrefurl=http%3A%2F%2Fwww.westafricanplants.senckenberg.de%2Froot%2Findex.php%3Fpage_id%3D14%26id%3D3563&docid=xox2ZEdcX1up7M&w=600&h=800&q=Euclea%20undulata%20dis…
Euclea undulata	Eswatini	Body pains
	Mozambique	Chest complaints
	Namibia	Cough
	South Africa	Diabetes
	Zimbabwe	Diarrhea
		Headaches
		Heart diseases
		Toothaches
Securidosa longipenduculata	Throughout Tropical and Southern Africa	STI's		https://www.google.com/imgres?imgurl=http%3A%2F%2Fwww.westafricanplants.senckenberg.de%2Fimages%2Fpictures%2Fsecuridaca_longipedunculata_emas5075_1425_98e6da.jpg&tbnid=dh6QrDr9Sw2WQM&vet=12ahUKEwjIgIjIxpL-AhVSrycCHc-DCsYQMygIegQIARA0..i&imgrefurl=http%3A%2F%2Fwww.westafricanplants.senckenberg.de%2Froot%2Findex.php%3Fpage_id%3D14%26id%3D1425&docid=7pQC-cxhL3IOfM&w=640&h=800&q=Securidosa%20longiped…
		Hernias
		Coughs
		Fever
		Ascariasis
		Constipation
		Headaches
		Rheumatism
Commiphora glandulosa	Angola	Household utensils		https://www.google.com/imgres?imgurl=https%3A%2F%2Fd2seqvvyy3b8p2.cloudfront.net%2Faa7bb178afb79f8732707d1c790c2d23.jpg&tbnid=yzTU8B4-1knWsM&vet=12ahUKEwj65uH8x5L-AhX8nCcCHY4PA_AQMygFegUIARCEAQ..i&imgrefurl=https%3A%2F%2Fpowo.science.kew.org%2Ftaxon%2Furn%3Alsid%3Aipni.org%3Anames%3A127666-1&docid=14Lq_9oVpmRADM&w=1069&h=1600&q=Commiphora%20glandulosa%20distribution%20in%20Africa&hl=en&ved=2ahUKE…
	Mozambique	Firewood
	Namibia	Hedge/Fence
	South Africa	Skin and soft tissue infections
	Zambia
	Zimbabwe
Colophospermum mopane	Angola	Firwewood		https://www.google.com/imgres?imgurl=https%3A%2F%2Fupload.wikimedia.org%2Fwikipedia%2Fcommons%2Fthumb%2F6%2F69%2FColophospermum_mopane_feuilles_MHNT.jpg%2F440px-Colophospermum_mopane_feuilles_MHNT.jpg&tbnid=ubO3HXsI_UyJ6M&vet=12ahUKEwih9rGPy5L-AhVbnCcCHd2iB18QMygeegUIARD3AQ..i&imgrefurl=https%3A%2F%2Fwww.wikiwand.com%2Fen%2FMopane&docid=3kpDfsmrnfXIaM&w=440&h=379&q=Colophospermum%20mopane%20distr…
	Malawi	Palisade fences
	Mozambique	House Pillars
	Namibia	Household utensils
	South Africa
	Zambia
	Zimbabwe
Myrothamnus flabellifolius	Angola	Epilepsy		https://www.google.com/imgres?imgurl=https%3A%2F%2Fupload.wikimedia.org%2Fwikipedia%2Fcommons%2Fthumb%2Fb%2Fb4%2FMyrothamnus_flabellifolius04.jpg%2F220px-Myrothamnus_flabellifolius04.jpg&tbnid=NjvkX7GW3yq92M&vet=12ahUKEwil5LiHzJL-AhWxrycCHYgGC4UQMygzegQIARA7..i&imgrefurl=https%3A%2F%2Fen.wikipedia.org%2Fwiki%2FMyrothamnus_flabellifolius&docid=ht5WFdl3eElw9M&w=220&h=146&q=Myrothamnus%20flabellifol…
	DRC	Mental disorder
	Kenya	Cough
	Tanzania	Pain
	Lesotho	Stroke
	Malawi	Shingles
	Mozambique	Diabetes
	Namibia	Asthma
	South Afica	Wounds
	Zambia	Kidney ailments
	Zimbabwe	Hypertension
Elephantorhiza goetzei	Malawi	Mentrual pains		https://www.google.com/imgres?imgurl=https%3A%2F%2Fwww.zimbabweflora.co.zw%2Fspeciesdata%2Fimages%2F18%2F180740-4.jpg&tbnid=ihFlBoWgpoHNNM&vet=12ahUKEwjFiYqr9ZL-AhV6micCHe9oAvoQMygCegUIARC_AQ..i&imgrefurl=https%3A%2F%2Fwww.botswanaflora.com%2Fspeciesdata%2Fimage-display.php%3Fspecies_id%3D180740%26image_id%3D4&docid=O26UpBFRD-mwcM&w=849&h=1200&q=Elephantorhiza%20goetzei%20&hl=en&ved=2ahUKEwjFiYqr…
	Mozambique	Parasitic infections
	Namibia	Aches and Pains
	South Africa	Fever
	Zimbabwe	STI's
		Venereal diseases
		Hypertension
Mimosopus zeyheri	Sub-Saharan Africa	Wounds		https://www.google.com/imgres?imgurl=https%3A%2F%2Fpza.sanbi.org%2Fsites%2Fdefault%2Ffiles%2Fimages%2Fplants%2F10599%2Fmimusopzeyfruit.jpg&tbnid=Zeq-iEVSAvSdxM&vet=12ahUKEwj6k-eo2JL-AhXrpycCHQLSBJIQMygNegQIARBR..i&imgrefurl=https%3A%2F%2Fpza.sanbi.org%2Fmimusops-zeyheri&docid=htfgtmAFfXh6HM&w=279&h=187&q=Mimusops%20zeyheri%20distribution%20in%20African%20countries&hl=en&ved=2ahUKEwj6k-eo2JL-AhXrp…
		Ulcers
		Candidiasis
		Hernia
		Constipation
		Venereal diseases
		STI's
		Tuberculosis
		Coughs and Colds
Vanguera infausta	Kenya	Pneumonia		https://www.google.com/imgres?imgurl=http%3A%2F%2Fwww.westafricanplants.senckenberg.de%2Fimages%2Fpictures%2Fvangueria_infausta_ms_19252175-29580816_1629_1d8d72.jpg&tbnid=145XRji1ea7A0M&vet=12ahUKEwi5o6Lr2pL-AhVhnCcCHdNuCnsQMygVegUIARD1AQ..i&imgrefurl=http%3A%2F%2Fwww.westafricanplants.senckenberg.de%2Froot%2Findex.php%3Fpage_id%3D14%26id%3D1629&docid=e-QTnJQa2wkmaM&w=800&h=600&q=vangueria%20infa…
	Madasgascar	Malaria
	Malawi	Ringworm
	Mozambique	Laxative
	Namibia	Snake bites
	South Africa	Heart ailments
	Tanzania	Coughs
	Uganda
	Zimbabwe
Adansonia digitata	Angola	Malaria		https://www.google.com/imgres?imgurl=https%3A%2F%2Fwww.frontiersin.org%2Ffiles%2FArticles%2F675382%2Ffsufs-05-675382-HTML%2Fimage_m%2Ffsufs-05-675382-g001.jpg&tbnid=M06QeAQHpqoAmM&vet=12ahUKEwjX4KKP65L-AhW1rycCHejiAqgQMygJegUIARDMAQ..i&imgrefurl=https%3A%2F%2Fwww.frontiersin.org%2Farticles%2F10.3389%2Ffsufs.2021.675382%2Ffull&docid=M5-yQ7RA6p7eAM&w=510&h=680&q=Adansonia%20digitata%20uses&hl=en&ve…
	Eswatini	Tuberculosis
	Lesotho	Fever
	Malawi	Microbial infections
	Mozambique	Diarrhea
	Namibia	Anaemia
	Zambia	Dysentery
	Zimbabwe	Toothache
Grewia flava; Grewia flavescens; Grewia bicolor	Throughout Tropical Africa	Diarrhea		https://www.google.com/imgres?imgurl=http%3A%2F%2Fwww.westafricanplants.senckenberg.de%2Fimages%2Fpictures%2Fgrewia_flava_ef64_7917_41154f.jpg&tbnid=-yFKdC2-NS2oxM&vet=12ahUKEwiiloPD7JL-AhUFmicCHU4OC3YQMygZegUIARClAQ..i&imgrefurl=http%3A%2F%2Fwww.africanplants.senckenberg.de%2Froot%2Findex.php%3Fpage_id%3D78%26id%3D7917&docid=rcAqLB1G6adyDM&w=800&h=600&q=Grewia%20flava%3B%20Grewia%20flavescens%3B…
	Eswatini	Desentyery
	Namibia	Ulcers
	South Africa	Wounds
	Zimbabwe	Intestinal infections
Lippia javanica; Lippia scaberrima	Throughout Tropical Africa	Ritual cleansing		https://www.google.com/imgres?imgurl=https%3A%2F%2Fpza.sanbi.org%2Fsites%2Fdefault%2Ffiles%2Fstyles%2Fpow_content_image%2Fpublic%2Fimages%2Fplants%2F10551%2Flipjavan.jpg%3Fitok%3DGQPKTvG5&tbnid=RgCaYge-KVbziM&vet=12ahUKEwj2tZeB75L-AhVBmicCHbgJCwoQMygAegUIARCTAQ..i&imgrefurl=https%3A%2F%2Fpza.sanbi.org%2Flippia-javanica&docid=H701KAmbH_s99M&w=314&h=254&q=Lippia%20javanica%3B%20Lippia%20scaberrima%…
	Eswatini	Asthma
	Kenya	Coughs
	Lesotho	Colds and Flu
	Malawi	Malaria
	Mozambique	Aches
	Namibia	Menstrual pain
	Tanzania	Skin infections
	Uganda
	Zambia
	Zimbabwe
				https://www.google.com/imgres?imgurl=http%3A%2F%2Fpza.sanbi.org%2Fsites%2Fdefault%2Ffiles%2Fstyles%2Fpow_content_image%2Fpublic%2Fimages%2Fplants%2F12178%2FCombretum%2520hereroense%2520fruits%2520LINDA%2520LOFFLER.jpg%3Fitok%3D3ZCt3prU&tbnid=yBKYuwOP-pKotM&vet=12ahUKEwjLj8Pe75L-AhXzmycCHfiWCfEQMygCegUIARCzAQ..i&imgrefurl=http%3A%2F%2Fpza.sanbi.org%2Fcombretum-hereroense&docid=bkZk9sBy9lI9kM&w=350…
Combretum hereroense	Eswatini	Laxative
	Ethiopia	Stomach aches
	Lesotho	Aches and Pains
	Mozambique	Sore throat
	Malawi	Coughs
	Somalia	Firewood
	South Africa
	Zambia
	Zimbabwe
Harpagophytum procumbens	Angola	Atherosclerosis		https://www.google.com/imgres?imgurl=http%3A%2F%2Fcdn.shopify.com%2Fs%2Ffiles%2F1%2F0058%2F0252%2F4783%2Farticles%2Fdevils-claw-harpagophytum-procumbens-primary-1_1024x.jpg%3Fv%3D1581442993&tbnid=pGuuJ9V3GejH0M&vet=12ahUKEwiioZi-8ZL-AhWSkicCHUKdBsoQMygLegUIARDLAQ..i&imgrefurl=https%3A%2F%2Fwww.gaiaherbs.com%2Fblogs%2Fherbs%2Fdevils-claw&docid=gQxgTXTrDv2aVM&w=518&h=518&q=Harpagophytum%20procumben…
	Namibia	Arthritis
	South Africa	Gout
	Zambia	Aches and Pains
	Zimbabwe	Joint pains
Laphangium luteoalbum	Throughout Tropical East Africa to Southern Africa	Cancer		https://www.google.com/imgres?imgurl=https%3A%2F%2Fcastlemaineflora.org.au%2Fpic%2Fh%2Fhelic%2Fhelut3.jpg&tbnid=1ModYMDBNSc9TM&vet=12ahUKEwj40ay58pL-AhW9picCHQFSA9IQMygDegUIARC_AQ..i&imgrefurl=https%3A%2F%2Fcastlemaineflora.org.au%2Fpic%2Fh%2Fhelic%2Fhelut.htm&docid=12biZCjY7HvwoM&w=395&h=347&q=Laphangium%20luteoalbum%20&hl=en&ved=2ahUKEwj40ay58pL-AhW9picCHQFSA9IQMygDegUIARC_AQ
		Hypertension
		Blood diseases
		Kidney disease
		Intestinal upsets
		Skin infections
Boscia albitrunca	Eswatini	Animal diseases		https://www.google.com/imgres?imgurl=https%3A%2F%2Flive.staticflickr.com%2F7887%2F40168482943_a3901441a9_b.jpg&tbnid=fzjhkBETglIM6M&vet=12ahUKEwiSo7P99JL-AhXqkScCHdWcCXoQMygtegUIARCgAg..i&imgrefurl=https%3A%2F%2Fwww.flickr.com%2Fphotos%2Fberniedup%2F40168482943&docid=2IoFLy-PBPX33M&w=1024&h=683&q=boscia%20albitrunca%20distribution%20africa&hl=en&ved=2ahUKEwiSo7P99JL-AhXqkScCHdWcCXoQMygtegUIARCgAg
	Malawi	STI's
	Mozambique	Viral infections
	Namibia	Hemorrhoids
	South Africa	Epilepsy
	Zambia	Constipation
	Zimbabwe	Aches and Pains
		Skin infections
